# Supplementary material for: Age-Related Increase of Collagen/Fibrin Deposition and High PAI-1 Production in Human Nasal Polyps
Source: Front Pharmacol. 2022 May 31;13:845324. doi: 10.3389/fphar.2022.845324 (PMC9193225; doi:10.3389/fphar.2022.845324)
Supplement: Supplementary file 1 [file DataSheet2.zip]

Archive with 7 entries (7 files):
- Figure E1A.TIFF
- Figure E1B.TIFF
- Figure E1C.TIFF
- Figure E2.TIFF
- Figure E3.TIFF
- Figure E4.TIFF
- Figure E5.TIFF
